# Supplementary material for: Identification of stable QTLs and candidate genes involved in anaerobic germination tolerance in rice via high-density genetic mapping and RNA-Seq
Source: BMC Genomics. 2019 May 9;20:355. doi: 10.1186/s12864-019-5741-y (PMC6506967; doi:10.1186/s12864-019-5741-y)
Supplement: Supplementary file 1 — Table S1. Phenotypic data of all samples. (XLSX 33 kb) [file 12864_2019_5741_MOESM1_ESM.xlsx]

## Sheet: Early Cropping Season
Table S1 Phenotypic data of all samples.
RILs ID	coleoptile length(cm)	coleoptile surface area(cm2)	coleoptile volume(mm3)	coleoptile diameter(mm)
G1	2.97019	0.519195	6.8	0.5514
G2	2.71048	0.55642	7	0.62445
G3	2.26342	0.49028	9.1	0.6743
G4	2.58316	0.346725	6.65	0.5389
G5	3.64512	0.644275	9.4	0.5844
G6	2.8942	0.54718	8.4	0.58895
G7	2.96302	0.556245	7.85	0.59275
G8	3.1908	0.65631	9.35	0.61365
G9	3.69298	0.774205	11.65	0.63195
G10	3.42388	0.76541	12.8875	0.6373
G11	3.40996	0.655045	11.55	0.59565
G12	3.21658	0.652285	9.15	0.6239
G13	2.18518	0.3878	7.4	0.6578
G14	2.94692	0.46585	6.85	0.54105
G15	2.40505	0.484538	7.8	0.6386
G16	3.88181	0.696175	10.15	0.5572
G17	3.83932	0.66198	14.85	0.5935
G18	3.24074	0.690845	10	0.64145
G19	3.18207	0.60401	6.9	0.59885
G20	2.78706	0.56268	7.35	0.5941
G21	3.46621	0.64301	11.15	0.61425
G22	2.23071	0.296195	5.55	0.5536
G23	3.2161	0.566645	9.15	0.5784
G24	3.53477	0.61975	9.1	0.5548
G25	3.16082	0.562475	5.2	0.5707
G26	3.56643	0.44345	10.15	0.48485
G27	2.70631	0.498345	6.35	0.5591
G28	3.00396	0.52378	6.05	0.53585
G29	3.42554	0.51507	6.6	0.5027
G30	3.45844	0.489405	6.8	0.4769
G31	3.60369	0.70183	11.5	0.6206
G32	3.18277	0.68235	11.55	0.6885
G33	2.10631	0.261813	4.975	0.56845
G34	2.66146	0.4484	6.8	0.54305
G35	3.0462	0.66929	9.4	0.67425
G36	3.04157	0.576433	8.69188	0.603633
G37	3.10762	0.510945	6.9	0.5395
G38	2.34884	0.461925	5.6	0.5856
G39	2.75442	0.629785	7.6	0.6489
G40	2.70222	0.387085	6.1	0.49885
G41	3.08672	0.49252	7.7	0.5272
G42	2.7635	0.379965	5.85	0.51685
G43	1.83647	0.331975	5.05	0.6217
G44	2.43502	0.48232	8.9	0.6602
G45	1.77883	0.37082	4.4	0.5614
G46	2.731	0.42889	5.7	0.49915
G47	3.5617	0.65205	9.05	0.5956
G48	2.48426	0.41944	4.85	0.5167
G49	2.97292	0.608065	10.25	0.6734
G50	2.45243	0.421	3.75	0.5031
G51	2.74192	0.523745	6.3	0.5752
G52	3.05835	0.43019	7	0.50065
G53	3.17452	0.624815	7.65	0.56455
G54	3.55679	0.601065	8.95	0.549
G55	2.76747	0.605105	6.15	0.57345
G56	3.44878	0.617885	12	0.60795
G57	3.14511	0.43488	10.5	0.6184
G58	3.16392	0.595715	8.7	0.60255
G59	3.33725	0.54205	6.4	0.4981
G60	3.54532	0.591075	9.85	0.54935
G61	2.6982	0.49232	7.35	0.60655
G62	2.75972	0.48832	7.5	0.60615
G63	3.51385	0.468385	8.75	0.491
G64	2.60549	0.40371	7.75	0.5415
G65	3.27264	0.642685	11.1	0.63735
G66	2.16897	0.427675	6.65	0.5519
G67	2.45389	0.65221	6.4	0.6395
G68	3.79489	0.69062	14.75	0.64285
G69	2.64835	0.46521	6.5	0.5579
G70	2.16232	0.302255	2.55	0.4512
G71	3.21107	0.609045	8.55	0.57935
G72	3.65622	0.757665	12.15	0.5932
G73	2.0056	0.24497	4.1	0.44925
G74	2.79762	0.53849	6.45	0.5985
G75	3.14905	0.456765	6.7	0.5095
G76	2.5103	0.489705	3.7	0.54615
G77	3.25542	0.577625	8.35	0.5724
G78	3.20925	0.53884	8.2	0.53825
G79	2.70519	0.487445	7.4	0.57135
G80	2.99413	0.48082	7.8	0.52575
G81	2.75267	0.66903	7.85	0.6283
G82	2.70381	0.55688	7.9	0.6316
G83	3.17519	0.40001	10.15	0.577
G84	3.07189	0.55967	10.25	0.6328
G85	3.23346	0.539525	13.35	0.6832
G86	3.11409	0.692295	9.45	0.64155
G87	3.34403	0.593115	7.7	0.55725
G88	3.62625	0.588785	11.15	0.5916
G89	2.55798	0.534675	6.45	0.59445
G90	2.70371	0.500685	7.4	0.5781
G91	3.45215	0.62618	11.8	0.621
G92	3.81671	0.674825	9.1	0.55485
G93	3.06063	0.535875	9.2	0.5922
G94	2.54031	0.466955	4.7	0.526
G95	2.58527	0.42318	5.95	0.5041
G96	2.8594	0.560145	8.45	0.6661
G97	3.21921	0.574065	7	0.51025
G98	3.10255	0.499525	8.8	0.5344
G99	2.85454	0.479625	5.55	0.5159
G100	2.51354	0.398825	4.25	0.4733
G101	3.68719	0.68597	10.05	0.6148
G102	3.3932	0.551515	7.3	0.53675
G103	3.04017	0.617935	8.3	0.61555
G104	2.76737	0.54513	4.8	0.53765
G105	2.42791	0.487615	5.2	0.532
G106	2.76268	0.555295	5.6	0.53975
G107	2.57636	0.417655	4.75	0.48115
G108	2.1037	0.394425	5.8	0.59565
G109	2.43502	0.475295	6.05	0.5876
G110	2.47709	0.45954	10.05	0.63655
G111	3.00995	0.527055	8.1	0.5625
G112	3.64928	0.742805	12.05	0.64785
G113	1.9475	0.25545	6.9	0.6058
G114	2.97616	0.550015	6.75	0.5573
G115	3.28213	0.777665	9.45	0.66455
G116	2.58228	0.47033	5	0.5434
G117	3.2827	0.556525	7	0.531
G118	3.17741	0.57495	8.2	0.5828
G119	3.2204	0.528625	8.25	0.5345
G120	3.27645	0.618355	8.7	0.56365
G121	1.93832	0.26973	6.7	0.58345
G122	2.59686	0.433225	5.35	0.5427
G123	2.78298	0.498315	7.4	0.54625
G124	1.88334	0.507145	6.45	0.64295
G125	1.72464	0.21553	4.75714	0.5279
G126	2.67389	0.505865	8.1	0.62035
G127	2.3963	0.453285	7	0.6078
G128	2.3175	0.34193	4.6	0.52865
G129	2.15462	0.469915	5.45	0.5711
G130	2.71071	0.404365	11.85	0.60025
G131	2.71469	0.47644	7	0.58015
G132	1.8984	0.293146	5.3	0.6048
G133	3.10821	0.531535	9.15	0.5835
G134	3.38503	0.504745	10.45	0.58235
G135	2.99459	0.506756	7.55	0.5351
G136	2.6115	0.505305	4.45	0.52805
G137	3.13027	0.548225	7.35	0.58245
G138	2.34499	0.365918	6.6	0.525
G139	2.21105	0.361075	6.55	0.49065
G140	3.22461	0.580455	6.45	0.54665
G141	2.97675	0.51483	9	0.5722
G142	3.05754	0.48283	9.35	0.5763
G143	2.63504	0.45497	6.1	0.56665
G144	3.50158	0.64825	11.75	0.62505
G145	2.1773	0.42217	6.05714	0.5492
G146	2.59393	0.615765	9.45	0.663
G147	2.67367	0.431095	6.7	0.53825
G148	2.47405	0.46158	5.45	0.56055
G149	1.77089	0.29962	4.8	0.5867
G150	2.01344	0.379345	5.2	0.5929
G151	3.31823	0.808585	12.05	0.7265
G152	2.76698	0.566945	9.28026	0.655867
G153	1.56192	0.296435	6.25	0.63475
G154	1.96753	0.446615	5.2	0.62145
G155	1.90942	0.293613	3.4	0.47395
G156	3.51765	0.67397	10.3	0.60975
G157	1.35225	0.163982	3.85	0.55675
G158	1.89739	0.307685	3.25	0.48855
G159	1.96498	0.37194	4.4	0.57875
G160	2.78892	0.49933	6	0.5281
G161	2.5894	0.44701	5.3	0.52325
G162	3.15813	0.695025	11.1	0.65005
G163	2.73727	0.55644	6.45	0.5897
G164	1.22009	0.315515	1.95	0.5653
G165	2.0784	0.26312	4.29167	0.5059
G166	1.95484	0.349225	4.4	0.51965
G167	1.79355	0.303935	3.8	0.55435
G168	2.72903	0.51279	8.9	0.58755
G169	2.82596	0.62218	10	0.6158
G170	3.01111	0.50521	6.15	0.5259
G171	2.83416	0.561065	7.75	0.61155
G172	2.27565	0.41469	4.25	0.56095
G173	3.17112	0.691635	7.05	0.63585
G174	2.32679	0.40048	4.65	0.4889
G175	2.32395	0.389465	6.7	0.56245
G176	2.11552	0.32543	5.05	0.4962
G177	3.50389	0.606835	9.75	0.58985
G178	2.00595	0.397347	6.28596	0.6343
G179	3.34925	0.602205	6.6	0.5312
G180	2.61612	0.630925	8.15	0.62395
G181	2.65666	0.436645	4.55	0.48615
G182	3.83727	0.60741	9.6	0.5755
G183	3.08381	0.58739	6.6	0.5686
G184	3.1941	0.616325	10.05	0.61835
G185	2.24115	0.387795	5.51667	0.58665
G186	3.34792	0.64241	8.7	0.6033
G187	2.50278	0.39757	5.35	0.52505
G188	2.85083	0.508325	6.9	0.55875
G189	2.81347	0.360685	6.15	0.4855
G190	2.08302	0.32198	5	0.5226
G191	1.99831	0.282111	4.3	0.4966
G192	2.44102	0.464675	7.1	0.5369
P-YZX	2.64	0.459845	6.65	0.572
P-02428	3.06991	0.587475	9.8	0.6376

## Sheet: Late Cropping Season
Table S1 Phenotypic data of all samples.
RILs ID	coleoptile length(cm)	coleoptile surface area(cm2)	coleoptile volume(mm3)	coleoptile diameter(mm)
G1	2.35296	0.387319	5.06491	0.523967
G2	2.18569	0.397718	5.76404	0.578233
G3	2.01063	0.432465	7.42544	0.6884
G4	2.80718	0.486766	6.70565	0.5524
G5	2.48508	0.434899	6.08158	0.555567
G6	2.26272	0.399533	5.62018	0.559967
G7	2.36311	0.434018	6.35	0.584733
G8	2.81415	0.571555	9.25136	0.648267
G9	2.40376	0.46675	7.22581	0.618467
G10	2.83744	0.572551	9.19337	0.642467
G11	2.15359	0.400166	5.92982	0.5937
G12	2.24187	0.434092	6.69123	0.6163
G13	1.55259	0.320746	5.30044	0.661967
G14	1.71123	0.321597	4.80083	0.599033
G15	2.40505	0.484538	7.8	0.6386
G16	3.43886	0.630893	9.21667	0.580967
G17	3.4585	0.654381	9.83684	0.601033
G18	2.87033	0.637149	11.2868	0.702367
G19	2.51188	0.489102	7.61696	0.6211
G20	1.91473	0.351862	5.1384	0.583667
G21	3.07854	0.647763	10.8833	0.6721
G22	2.73417	0.515508	7.74922	0.5992
G23	2.64464	0.532066	8.5614	0.635467
G24	2.56939	0.495878	7.6098	0.6125
G25	2.59791	0.440736	5.95614	0.536667
G26	2.27365	0.51039	9.13333	0.712167
G27	1.99824	0.330344	4.38148	0.527067
G28	2.56637	0.473647	6.98333	0.579733
G29	2.35	0.407978	5.64444	0.5528
G30	2.73136	0.451142	5.94737	0.522067
G31	2.14542	0.445564	7.37157	0.661233
G32	2.29419	0.500595	8.7	0.695433
G33	2.73246	0.552857	8.90439	0.644767
G34	1.94907	0.36185	5.34298	0.591567
G35	2.54958	0.523438	8.56579	0.655133
G36	3.04157	0.576433	8.69188	0.603633
G37	2.45609	0.467098	7.09211	0.601033
G38	1.92579	0.373968	5.78333	0.618067
G39	1.63075	0.354206	6.12375	0.690067
G40	2.17412	0.388755	5.52105	0.569133
G41	2.63826	0.482703	7.04211	0.583433
G42	2.44814	0.412674	5.55877	0.539
G43	1.75708	0.374031	6.34649	0.679233
G44	2.00503	0.402063	6.41667	0.639333
G45	1.45448	0.24997	3.43963	0.545967
G46	2.86906	0.488774	6.64298	0.54
G47	2.90924	0.570109	8.96579	0.622867
G48	2.31968	0.393556	5.31228	0.540267
G49	2.23345	0.495268	8.75142	0.705133
G50	1.71367	0.300828	4.21624	0.561333
G51	2.28141	0.397384	5.49123	0.554033
G52	2.60499	0.445293	6.06667	0.541667
G53	2.40664	0.407415	5.5114	0.527367
G54	1.93897	0.356479	5.22807	0.586133
G55	2.55313	0.422503	5.56959	0.5257
G56	2.18393	0.406483	6.03246	0.597833
G57	1.37808	0.266519	4.08672	0.614767
G58	1.74949	0.328172	4.9	0.597567
G59	3.43333	0.555388	7.13333	0.514667
G60	2.37187	0.42748	6.14386	0.574367
G61	2.90649	0.585868	9.40351	0.6445
G62	2.1745	0.445708	7.31667	0.658967
G63	2.65099	0.509649	7.79737	0.6129
G64	2.01638	0.376205	5.6024	0.595667
G65	1.40129	0.304311	5.26307	0.691067
G66	1.86123	0.32158	4.43519	0.549533
G67	1.59966	0.361478	6.49903	0.719067
G68	3.03447	0.55571	8.1	0.581733
G69	2.11072	0.38504	5.59279	0.581533
G70	2.25404	0.364642	4.69143	0.5139
G71	2.25403	0.376472	5.00526	0.532267
G72	2.54638	0.500597	7.8549	0.625733
G73	1.4171	0.231765	3.01667	0.520467
G74	2.02599	0.413155	6.7154	0.6491
G75	2.48984	0.416997	5.56667	0.533233
G76	1.58613	0.281986	4.00516	0.560867
G77	3.75904	0.79091	13.2954	0.665533
G78	3.11852	0.586686	8.78333	0.5992
G79	2.33924	0.414137	5.84308	0.5609
G80	2.4537	0.492524	7.88117	0.641233
G81	1.83303	0.387953	6.53021	0.671667
G82	2.24515	0.448892	7.16667	0.634133
G83	2.63534	0.525916	8.36111	0.6195
G84	2.25346	0.462173	7.53333	0.654833
G85	1.28084	0.270771	4.60794	0.671633
G86	3.49085	0.735086	12.3111	0.6711
G87	2.00788	0.355789	5.01863	0.5671
G88	2.77041	0.570927	9.36988	0.649133
G89	1.62803	0.346968	5.92788	0.680133
G90	2.46751	0.507918	8.30702	0.6569
G91	2.54224	0.524167	8.62037	0.653233
G92	2.83176	0.578521	9.40526	0.6484
G93	2.04114	0.403499	6.34783	0.627833
G94	1.77388	0.367921	6.07018	0.662
G95	2.51213	0.480292	7.31421	0.607267
G96	2.89001	0.504129	7.01481	0.556167
G97	2.19366	0.377516	5.17108	0.547567
G98	2.55032	0.447977	6.27456	0.562
G99	1.75372	0.317518	4.57972	0.577467
G100	2.00062	0.340375	4.61491	0.5413
G101	3.2932	0.668567	10.7961	0.6484
G102	2.56302	0.483885	7.31667	0.5979
G103	2.61884	0.491871	7.35466	0.5985
G104	2.46279	0.418546	5.67719	0.54
G105	2.37338	0.478168	7.68333	0.639833
G106	2.79252	0.498995	7.14444	0.5647
G107	2.27563	0.372808	4.85926	0.522333
G108	1.62111	0.327547	5.3	0.634133
G109	1.79889	0.365545	5.91667	0.643033
G110	2.64864	0.567507	9.68421	0.6861
G111	2.27103	0.445114	6.95666	0.624833
G112	2.52669	0.493047	7.81667	0.607533
G113	2.2378	0.424758	6.4582	0.5989
G114	1.75809	0.324578	4.76864	0.591133
G115	1.99969	0.444714	7.8807	0.7082
G116	1.96505	0.343804	4.78704	0.5564
G117	2.69922	0.462355	6.31335	0.542567
G118	2.54139	0.502103	7.90702	0.628833
G119	1.76738	0.315311	4.47255	0.568333
G120	2.27	0.417905	6.13246	0.5849
G121	2.50374	0.456424	6.62105	0.5809
G122	2.43343	0.422795	5.84771	0.553
G123	2.62057	0.469457	6.7	0.567367
G124	3.13533	0.596657	9.08333	0.601333
G125	2.45883	0.450565	6.57593	0.582
G126	2.4959	0.489292	7.69956	0.626167
G127	2.33983	0.469066	7.49259	0.637367
G128	2.97886	0.523615	7.33333	0.5594
G129	2.4842	0.519006	8.62982	0.663
G130	1.93839	0.381183	5.96667	0.627433
G131	2.36826	0.417978	5.87734	0.560233
G132	2.61563	0.470465	6.7693	0.5732
G133	2.85716	0.521388	7.58442	0.580467
G134	2.62995	0.552655	9.25	0.667633
G135	2.06923	0.336956	4.3614	0.5166
G136	2.33464	0.470153	7.53333	0.640533
G137	2.32875	0.460772	7.26667	0.631867
G138	2.34071	0.436296	6.47168	0.594967
G139	2.0498	0.355924	4.8999	0.552733
G140	2.32178	0.404864	5.62193	0.556133
G141	2.4611	0.475902	7.35058	0.614833
G142	2.23362	0.45306	7.31667	0.645833
G143	1.96637	0.375934	5.71667	0.608933
G144	2.28706	0.483007	8.11282	0.677067
G145	2.67543	0.496563	7.34512	0.5908
G146	2.26985	0.49469	8.6	0.6956
G147	1.63724	0.277997	3.77096	0.538167
G148	1.98512	0.367046	5.40994	0.587
G149	1.65234	0.286638	3.96667	0.5522
G150	2.21446	0.428124	6.58359	0.614033
G151	2.53657	0.547908	9.40789	0.689167
G152	2.76698	0.566945	9.28026	0.655867
G153	2.05028	0.418494	6.82011	0.649867
G154	1.75214	0.353768	5.67115	0.643233
G155	1.43956	0.229222	2.91111	0.503167
G156	1.87953	0.378223	6.06852	0.640967
G157	2.59665	0.463497	6.57771	0.568033
G158	1.30349	0.211954	2.74474	0.512733
G159	1.73696	0.314776	4.53704	0.576967
G160	2.17773	0.441147	7.11667	0.648067
G161	2.23817	0.377715	5.08246	0.537367
G162	2.28049	0.478866	8.03772	0.6717
G163	2.74512	0.54006	8.47136	0.627733
G164	0.948023	0.164518	2.3619	0.558033
G165	1.74761	0.302742	4.17076	0.551467
G166	1.87503	0.308319	4.03519	0.525133
G167	1.68323	0.271546	3.49028	0.5163
G168	2.79666	0.54847	8.5936	0.627333
G169	2.69744	0.567653	9.51082	0.668433
G170	3.33124	0.53248	6.78333	0.508833
G171	2.25596	0.418771	6.18202	0.5909
G172	1.27936	0.234083	3.40417	0.585433
G173	2.98933	0.53649	7.68158	0.572467
G174	1.989	0.355145	5.04524	0.5688
G175	2.15484	0.396102	5.82398	0.5674
G176	3.06936	0.561121	8.18246	0.577767
G177	3.09794	0.55047	7.78947	0.563933
G178	2.00595	0.397347	6.28596	0.6343
G179	2.19834	0.380276	5.23704	0.5503
G180	3.26381	0.645583	10.1686	0.6307
G181	2.54543	0.392241	4.83333	0.489867
G182	2.33031	0.462368	7.30643	0.6328
G183	2.68732	0.495877	7.27282	0.588233
G184	2.35879	0.494961	8.26481	0.667233
G185	2.4047	0.506548	8.51111	0.670133
G186	2.97969	0.54462	7.93333	0.579333
G187	1.64338	0.288086	4.03158	0.5558
G188	2.97798	0.528977	7.48333	0.565
G189	2.27271	0.356846	4.45614	0.498367
G190	1.96073	0.319572	4.1386	0.517267
G191	2.11533	0.344749	4.46404	0.517833
G192	2.05694	0.365916	5.18148	0.562833
P-YZX	2.24615	0.418854	6.2114	0.591667
P-02428	2.58785	0.574912	10.1881	0.706467
																																CV/%	22.7133	24.5026	6.52236	28.0582
																																Kurtosis	0.209737	0.458403	0.815641	0.542342
																																Skewness	0.41366	0.632165	0.6862	0.787719
																															RILs correlation coefficients	CL (cm)		0.925**	0.047	0.778**
																																CSA (cm2)			0.413**	0.958**
																																CAD (mm)				0.648**
																																CV (mm3)
																															Association population correlation coefficients	CL (cm)		0.958**	0.181*	0.859**
																																CSA (cm2)			0.432**	0.970**
																																CAD (mm)				0.618**
																																CV (mm3)
																															*,**significant at the level of 0.05 and 0.01，respectively
