# Supplementary material for: Identification of stable QTLs and candidate genes involved in anaerobic germination tolerance in rice via high-density genetic mapping and RNA-Seq
Source: BMC Genomics. 2019 May 9;20:355. doi: 10.1186/s12864-019-5741-y (PMC6506967; doi:10.1186/s12864-019-5741-y)
Supplement: Supplementary file 2 — Table S2. Phenotypic correlation coefficients among the CL、CSA、CAD and CV across two cropping seasons in the YZX × 02428 RIL population. * and ** indicate significance levels at P < 0.05 and P < 0.01, respectively. (XLSX 10 kb) [file 12864_2019_5741_MOESM2_ESM.xlsx]

## Sheet: Sheet1
Table S2 Phenotypic correlation coefficients among the CL、CSA、CAD and CV across two cropping seasons in the YZX × 02428 RIL population.
Environment	Trait	CL (cm)	CSA (cm2)	CD (mm)	CV (mm3)	Environment
ES	CL (cm)		0.925**	0.047	0.778**	LS
	CSA (cm2)	0.812**		0.413**	0.958**
	CD (mm)	0.173**	0.534**		0.648**
	CV (mm3)	0.746**	0.723**	0.602**
* and ** indicate significance levels at P < 0.05 and P < 0.01, respectively
