# Supplementary material for: Identification of stable QTLs and candidate genes involved in anaerobic germination tolerance in rice via high-density genetic mapping and RNA-Seq
Source: BMC Genomics. 2019 May 9;20:355. doi: 10.1186/s12864-019-5741-y (PMC6506967; doi:10.1186/s12864-019-5741-y)
Supplement: Supplementary file 3 — Table S3. Details of phenotypic difference between two alleles of each loci. a, phenotype of 0 allele minus that of 2 allele. (XLSX 30 kb) [file 12864_2019_5741_MOESM3_ESM.xlsx]

## Sheet: Sheet2
Table S3 Details of phenotypic difference between two alleles of each loci.
QTL	Marker interval	Elite allele donor	Maker type	Numbre of RILs	Early cropping season phenotypes												Late cropping season phenotypes
					coleoptile length(cm)			coleoptile surface area(cm2)			coleoptile volume(mm3)			coleoptile diameter(mm)			coleoptile length(cm)			coleoptile surface area(cm2)			coleoptile volume(mm3)			coleoptile diameter(mm)
					Phenotypic value	Difference between the two allele a	Sig.	Phenotypic value	Difference between the two allele a	Sig.	Phenotypic value	Difference between the two allele a	Sig.	Phenotypic value	Difference between the two allele a	Sig.	Phenotypic value	Difference between the two allele a	Sig.	Phenotypic value	Difference between the two allele a	Sig.	Phenotypic value	Difference between the two allele a	Sig.	Phenotypic value	Difference between the two allele a	Sig.
qCD-1（ES）	mk258-mk259	02428	00	121	2.79859	-0.0165027	0.842506	0.494946	-0.0306289	0.103977	7.19213	-0.827664	0.0210436	0.561546	-0.0331405	1.9383e-05	2.29413	-0.0901046	0.221906	0.429653	-0.026094	0.0885676	6.46579	-0.518955	0.0632756	0.595216	-0.0120505	0.131654
			22	68	2.8151			0.525575			8.01979			0.594687			2.38424			0.455747			6.98475			0.607266
qCD-2-2（LS）	mk375-mk376	YZX	00	66	2.83503	0.0590095	0.482546	0.524952	0.0308597	0.10732	7.95315	0.735906	0.0449815	0.591264	0.0274059	0.000527454	2.28398	-0.0372637	0.612972	0.446494	0.0159736	0.295246	6.99276	0.579937	0.036192	0.622717	0.0343753	1.21805e-05
			22	118	2.77602			0.494093			7.21725			0.563858			2.32125			0.43052			6.41282			0.588342
qCL-3-1（LS）; qCSA-3（LS）; qCV-3（LS）	mk589-mk593	02428	00000	114	2.73572	-0.248713	0.00452237	0.492404	-0.0441043	0.0287097	7.10745	-1.37805	0.000243482	0.568668	-0.0149824	0.0727792	2.22483	-0.302066	7.86398e-05	0.416425	-0.0707212	8.61113e-06	6.26226	-1.2637	1.32028e-05	0.595775	-0.0158243	0.0584542
			22222	59	2.98443			0.536509			8.4855			0.583651			2.5269			0.487146			7.52595			0.611599
qCD-3-1（LS）	mk623-mk624	YZX	00	110	2.82056	-0.0391774	0.644932	0.512123	-0.00717197	0.709578	7.66077	0.0729268	0.845721	0.579199	0.00639524	0.433782	2.3055	-0.0620177	0.418924	0.441896	-0.00164568	0.917904	6.79745	0.12847	0.657404	0.609839	0.0158353	0.0499284
			22	65	2.85973			0.519295			7.58784			0.572804			2.36752			0.443542			6.66898			0.594004
qCD-3-2（LS）	mk646-mk647	02428	00	144	2.77712	-0.173044	0.0686113	0.497383	-0.048484	0.0253009	7.28183	-1.12731	0.00606134	0.569137	-0.0200652	0.0275721	2.33239	0.0245036	0.774258	0.434537	-0.0187312	0.288455	6.49988	-0.634469	0.0467984	0.592221	-0.0309988	0.000578804
			22	43	2.95016			0.545867			8.40914			0.589202			2.30789			0.453268			7.13435			0.62322
qCD-4-1（LS）	mk1005-mk1006	02428	00	111	2.83312	0.0490443	0.541968	0.503616	-0.0139027	0.449977	7.28363	-0.52393	0.142858	0.56345	-0.0226333	0.00389584	2.39714	0.167773	0.0203747	0.441367	0.00395766	0.79426	6.51888	-0.366041	0.186157	0.584564	-0.0376505	1.09547e-06
			22	74	2.78407			0.517519			7.80756			0.586084			2.22936			0.437409			6.88493			0.622215
qCL-6（ES）	mk1329-mk1330	02428	00	105	2.69256	-0.291588	0.000291774	0.480445	-0.0634203	0.000635333	7.04526	-1.1579	0.00111121	0.566416	-0.0148332	0.0605796	2.30152	-0.0773106	0.298607	0.431117	-0.0225058	0.144703	6.48975	-0.448846	0.11023	0.593775	-0.014044	0.0779961
			22	76	2.98414			0.543865			8.20317			0.581249			2.37883			0.453622			6.93859			0.607819
qCV-6-1（LS）; qCSA-6（ES）; qCSA-6（LS）	mk1402-mk1406	02428	00000	86	2.72703	-0.239505	0.00367049	0.479047	-0.0718363	0.000104389	7.01741	-1.35308	0.000238219	0.564768	-0.0255421	0.00136889	2.22839	-0.183763	0.0118579	0.411624	-0.0561833	9.94778e-05	6.10993	-1.16072	6.98725e-06	0.587869	-0.0310747	0.000111613
			22222	80	2.96654			0.550883			8.37049			0.59031			2.41216			0.467807			7.27065			0.618943
qCD-7（ES）; qCD-7（LS）	mk1758-mk1759	02428	00	118	2.79892	-0.0390605	0.639349	0.493426	-0.040014	0.0319761	7.24858	-0.688986	0.0560006	0.564403	-0.0255	0.0011116	2.34932	0.0673207	0.366966	0.434092	-0.0129426	0.402506	6.43556	-0.591182	0.034807	0.586738	-0.0357884	5.29233e-06
			22	68	2.83798			0.53344			7.93756			0.589903			2.282			0.447034			7.02674			0.622526
qCV-9（ES）; qCD-9-2（LS）	mk2124-mk2125	02428	00	109	2.77594	-0.0939933	0.245849	0.491891	-0.039861	0.0303062	6.84563	-1.64565	1.53594e-06	0.559065	-0.0365285	1.03987e-06	2.32891	0.00716849	0.920822	0.427792	-0.0280749	0.0590137	6.30068	-0.879976	0.00103725	0.584628	-0.0384315	3.15564e-07
			22	78	2.86993			0.531752			8.49128			0.595594			2.32174			0.455867			7.18066			0.623059
qCL-10（ES）	mk2299-mk2300	02428	00	108	2.68125	-0.285102	0.000433524	0.485455	-0.0505928	0.00662324	6.9869	-1.14828	0.00124348	0.570696	-0.0070088	0.371436	2.28579	-0.0899387	0.221479	0.430165	-0.0209552	0.169521	6.50396	-0.371337	0.181494	0.597417	-0.00685929	0.388964
			22	77	2.96635			0.536048			8.13518			0.577704			2.37573			0.45112			6.87529			0.604277
qCSA-12-1（LS）;qCL-12（LS）	mk2668-mk2673	YZX	000000	80	2.88833	0.116788	0.172228	0.523247	0.0174692	0.380411	8.07811	0.808415	0.0332716	0.578192	0.00258341	0.761577	2.4678	0.288049	0.000102392	0.469593	0.0565479	0.000418083	7.16891	0.877327	0.00340955	0.603627	0.00145866	0.866015
			222222	77	2.77154			0.505778			7.2697			0.575609			2.17976			0.413045			6.29159			0.602168
qCSA-12-2（ES）	mk2708-mk2709	YZX	00	102	2.91713	0.24735	0.00213166	0.541012	0.0717833	8.62176e-05	8.1363	1.3878	0.000108447	0.586532	0.0264684	0.00070227	2.32952	0.0224834	0.760248	0.449204	0.0222545	0.148503	6.94958	0.606376	0.0302288	0.613855	0.027671	0.00040148
			22	78	2.66978			0.469229			6.7485			0.560063			2.30703			0.42695			6.34321			0.586184
a,phenotype of 0 allele minus that of 2 allele
