# Supplementary material for: Identification of stable QTLs and candidate genes involved in anaerobic germination tolerance in rice via high-density genetic mapping and RNA-Seq
Source: BMC Genomics. 2019 May 9;20:355. doi: 10.1186/s12864-019-5741-y (PMC6506967; doi:10.1186/s12864-019-5741-y)
Supplement: Supplementary file 4 — Table S4. Number of elite alleles contained in each recombinant inbred line. (XLSX 9 kb) [file 12864_2019_5741_MOESM4_ESM.xlsx]

## Sheet: Sheet1
Table S4 Number of elite alleles contained in each recombinant inbred line.
Elite alleles	NO. of RILs	RILs
0	3	G117,G190,G191
1	9	G42,G46,G48,G73,G100,G128,G159,G170,G189
2	14	G1,G20,G25,G47,G52,G59,G66,G97,G122,G131,G132,G136,G167,G187
3	20	G22,G23,G27,G29,G30,G34,G45,G51,G53,G54,G57,G76,G102,G104,G109,G118,G123,G125,G157,G174
4	24	G6,G50,G55,G69,G70,G80,G89,G95,G105,G107,G114,G121,G124,G126,G129,G148,G158,G160,G165,G166,G172,G176,G177,G179
5	25	G4,G8,G15,G33,G38,G62,G71,G74,G94,G98,G99,G106,G108,G116,G119,G120,G149,G152,G155,G156,G164,G181,G183,G188,G192
6	27	G14,G17,G31,G40,G60,G64,G67,G68,G77,G78,G79,G85,G87,G90,G92,G133,G137,G143,G147,G150,G161,G169,G171,G175,G178,G184,G185
7	37	G2,G5,G7,G11,G12,G13,G18,G28,G35,G37,G49,G56,G63,G72,G75,G81,G82,G88,G91,G93,G96,G101,G111,G112,G113,G115,G127,G130,G135,G138,G139,G140,G142,G145,G153,G163,G180
8	18	G10,G16,G32,G36,G39,G41,G43,G44,G58,G61,G83,G86,G103,G141,G146,G154,G173,G186
9	10	G3,G9,G21,G65,G84,G110,G144,G151,G162,G182
10	5	G19,G24,G26,G134,G168
