# Supplementary material for: Identification of stable QTLs and candidate genes involved in anaerobic germination tolerance in rice via high-density genetic mapping and RNA-Seq
Source: BMC Genomics. 2019 May 9;20:355. doi: 10.1186/s12864-019-5741-y (PMC6506967; doi:10.1186/s12864-019-5741-y)
Supplement: Supplementary file 6 — Table S5. Annotated function of differentially expressed genes identified from the stable loci. a FPKM, fragments per kilo base of exon per million fragments mapped. (XLSX 21 kb) [file 12864_2019_5741_MOESM6_ESM.xlsx]

## Sheet: Sheet1
Table S5 Annotated function of differentially expressed genes identified from the stable loci.
QTL	Gene ID	FPKMa						Fold change (YZX / 02428)			Description
		O2428-LO2d_mean	O2428-LO3d_mean	O2428-LO4d_mean	YZX-LO2_mean	YZX-LO3_mean	YZX-LO4_mean	2d	3d	4d
qCD-1	Os01g0887700	19.63	27.5233	21.37	32.5433	24.3933	25.7967	1.65784	-1.12831	1.20714	PHD finger protein, putative, expressed
	Os01g0888300	1.66333	1.32667	1.16333	3.41333	1.2	2.10667	2.0521	-1.10556	1.81089	No apical meristem protein, putative, expressed
	Os01g0888700	11.09	13.34	12.2233	17.02	20.8733	18.92	1.53472	1.56472	1.54786	Serine/threonine-protein kinase RIO-like, putative, expressed
	Os01g0888900	23.77	32.5833	35.0967	9.69	50.5933	32.3067	-2.45304	1.55274	-1.08636	Expressed protein
	Os01g0889400	1.72	1.48333	1.47333	3.41333	1.59	1.57	1.9845	1.07191	1.06561	DUF260 domain containing protein, putative, expressed
	Os01g0894300	486.777	450.123	425.393	314.517	498.66	473.76	-1.5477	1.10783	1.1137	Kinase, pfkB family, putative, expressed
	Os01g0894500	13.6367	14.7033	15.12	22.58	21.0467	22.8	1.65583	1.43142	1.50794	Selenoprotein precursor, putative, expressed
qCD-2-2	Os02g0271900	7.36667	6.20667	5	3.1	3.26	2.14	-2.37634	-1.90389	-2.33645	MYB family transcription factor, putative, expressed
	Os02g0272300	12.7833	5.81667	4.26667	8.29	5.77	4.12	-1.54202	-1.00809	-1.0356	ATROPGEF7/ROPGEF7, putative, expressed
	Os02g0272800	4.48667	3.45333	3.33	5.81667	6.51333	5.81	1.29643	1.8861	1.74474	Retrotransposon protein, putative, unclassified, expressed
	Os02g0272900	6.38333	4.63	3.82	3.26	7.72667	5.96667	-1.95808	1.66883	1.56195	Resistance protein, putative, expressed
	Os02g0273000	57.1167	64.4033	54.49	20.94	44.7533	37.5733	-2.72763	-1.43907	-1.45023	Uridine/cytidine kinase-like 1, putative, expressed
	Os02g0273100	5.93667	10.03	7.93667	14.25	21.6367	21.61	2.40034	2.1572	2.72281	Aminotransferase domain containing protein, putative, expressed
qCL-3-1; qCSA-3; qCV-3	Os03g0191200	19.9667	15.5467	19.8467	21.68	9.95333	11.6467	1.08581	-1.56196	-1.70406	Expressed protein
	Os03g0191400	28.3533	23.7433	26.73	17.5633	30.6167	29.1567	-1.61435	1.28948	1.09078	Ras-related protein, putative, expressed
	Os03g0191900	2.42	3.55	0.916667	3.15667	2.36667	1.89333	1.30441	-1.5	2.06545	Ethylene-responsive transcription factor, putative, expressed
	Os03g0192300	2.88333	1.24667	1.13333	2.03333	0.283333	0.613333	-1.41803	-4.4	-1.84783	Domain of unknown function DUF966 domain containing protein, expressed
	Os03g0192400	56.8567	64.8867	46.4167	42.4967	42.2233	38.71	-1.33791	-1.53675	-1.19909	NADH dehydrogenase 1 alpha subcomplex subunit 13, putative, expressed
	Os03g0192500	43.47	68.15	32.45	52.3233	89.7033	54.73	1.20367	1.31626	1.68659	Stage II sporulation protein E, putative, expressed
	Os03g0192600	1.64667	1.25333	0.883333	2.43333	0.95	1.56333	1.47773	-1.3193	1.76981	LTPL69 - Protease inhibitor/seed storage/LTP family protein precursor, expressed
	Os03g0192700	131.587	140.643	191.4	63.8	145.717	145.633	-2.06249	1.03607	-1.31426	Inositol-3-phosphate synthase, putative, expressed
	Os03g0192800	7.46	4.25	4.61	8.58667	8.29333	7.57	1.15103	1.95137	1.64208	Ubiquitin carboxyl-terminal hydrolase 26, putative, expressed
	Os03g0192900	0.893333	1.11667	1.00333	1.41	1.1	1.02333	1.57836	-1.01515	1.01993	Ubiquitin carboxyl-terminal hydrolase 26, putative, expressed
	Os03g0193000	8.28333	5.89	6.49333	5.25667	2.92667	3.54	-1.57578	-2.01253	-1.83427	Gibberellin response modulator protein, putative, expressed
	Os03g0193700	4.17667	3.67333	2.48667	6.29667	4.79	4.96667	1.50758	1.30399	1.99732	Terpenoid cylases/protein prenyltransferase alpha-alpha toroid domain containing protein.
	Os03g0194900	41.2933	10.13	10.7733	48.9767	4.14333	6.10333	1.18607	-2.44489	-1.76516	Membrane protein, putative, expressed
	Os03g0195200	7.16	8.20333	8.63667	7.7	5.87	4.70333	1.07542	-1.3975	-1.83629	RNase L inhibitor protein-related, putative, expressed
	Os03g0195400	1.15	1.01667	1	0.73	0.99	1.01	-1.57534	-1.02694	1.01	Hypothetical gene
	Os03g0195500	4.32333	1.77	1.84333	8.01	3.07667	4.26667	1.85274	1.73823	2.31465	Sulfate transporter, putative, expressed
	Os03g0196500	2.09667	1.75333	0.576667	2.35333	0.533333	0.603333	1.12242	-3.2875	1.04624	OsFBX77 - F-box domain containing protein, expressed
	Os03g0196600	1.88333	0.97	1.39333	3.48	2.61	4.14	1.84779	2.69072	2.97129	Serine acetyltransferase protein, putative, expressed
	Os03g0196800	12.0533	16.06	6.71	16.4533	11.6167	10.3733	1.36504	-1.3825	1.54595	S10/S20 domain containing ribosomal protein, putative, expressed
	Os03g0197300	159.853	86.4133	28.6	79.4867	19.2767	9.82667	-2.01107	-4.48279	-2.91045	Cupin domain containing protein, expressed
qCD-3-1	Os03g0258200	10.7233	6.88333	5.12667	19.83	7.38667	9.41	1.84924	1.07312	1.8355	Gibberellin receptor GID1L2, putative, expressed
	Os03g0259600	1.41333	2.16	2.37333	0.01	0.01	0.01	-141.333	-216	-237.333	Expressed protein
qCD-3-2	Os03g0308100	10.7833	9.13	5.65333	11.2833	5.25333	5.58667	1.04637	-1.73794	-1.01193	OsClp4 - Putative Clp protease homologue, expressed
	Os03g0308200	21.3833	16.89	9.76	34.14	17.5633	17.3567	1.59657	1.03987	1.77835	Cyclin-related protein, putative, expressed
	Os03g0309000	30.2333	26.8467	25.29	21.1833	16.7533	17.2133	-1.42722	-1.60247	-1.46921	Expressed protein
	Os03g0309200	11.4833	11.1733	6.09	19.2367	8.46667	7.92	1.67518	-1.31969	1.30049	Phytochrome B, putative, expressed
	Os03g0309800	4.7	3.02667	2.53333	12.7767	8.50667	6.95	2.71844	2.81057	2.74342	PPR2, putative, expressed
qCD-4-1	Os04g0395700	5.9	5.68667	6.19	4.76333	3.05333	4.85333	-1.23863	-1.86245	-1.27541	Expressed protein
qCL-6	Os06g0109500	37.5533	21.6333	32.28	15.6333	32.1833	42.74	-2.40213	1.48767	1.32404	Phosphoglycolate phosphatase, plasmid, putative, expressed
	Os06g0109600	0.376667	0.596667	0.373333	1.58667	3.23667	4.16	4.21239	5.42458	11.1429	Adenylate kinase, putative, expressed
	Os06g0110000	1.32333	1.18333	0.916667	6.37333	1.73667	1.94667	4.81612	1.46761	2.12364	Cytochrome P450, putative, expressed
	Os06g0110200	13.41	7.30333	4.17333	0.133333	0.01	0.576667	-100.575	-730.333	-7.23699	Late embryogenesis abundant group 1, putative, expressed
	Os06g0111100	1.35	1.16	0.486667	2.21	1.18333	1.26333	1.63704	1.02011	2.59589	OsFBX181 - F-box domain containing protein, expressed
	Os06g0111400	11.5433	10.77	13.4167	13.5133	17.67	18.7333	1.17066	1.64067	1.39627	G-protein alpha subunit, putative, expressed
	Os06g0111500	134.82	122.61	136.237	84.5667	107.24	114.547	-1.59425	-1.14332	-1.18936	6-phosphogluconate dehydrogenase, decarboxylating, putative, expressed
qCSA-6(ES); qCSA-6(LS); qCV-6-1	Os06g0282000	7.86	9.63333	14.4167	16.91	31.3333	34.2733	2.1514	3.2526	2.37734	Anthocyanin 3-O-beta-glucosyltransferase, putative, expressed
	Os06g0283300	11.7933	6.18667	9.64	15.2967	9.04	15.71	1.29706	1.46121	1.62967	Protein kinase, putative, expressed
	Os06g0284500	2.37667	1.74333	1.31667	1.2	0.0366667	0.14	-1.98056	-47.5455	-9.40476	Dof zinc finger domain containing protein, putative, expressed
	Os06g0284900	2.71333	1.64667	1.10333	13.9067	7.35667	9.94667	5.12531	4.46761	9.01511	Expressed protein
qCD-7(ES); qCD-7(LS)	Os07g0638300	121.24	77.5133	50.1	11.0867	15.75	16.7967	-10.9357	-4.92148	-2.98273	Peroxiredoxin, putative, expressed
	Os07g0638400	15.3867	20.3533	62.4867	5.17667	25.7867	60.03	-2.97231	1.26695	-1.04092	Peroxiredoxin, putative, expressed
	Os07g0639400	1.00667	0.51	0.433333	5.74667	0.883333	1.24333	5.70861	1.73203	2.86923	Peroxidase precursor, putative, expressed
	Os07g0640100	39.8233	39.1267	38.0067	15.4067	10.3833	11.3733	-2.58481	-3.76822	-3.34174	LYR motif containing protein, putative, expressed
	Os07g0640300	0.06	0.01	0.05	15.09	13.48	13.7933	251.5	269.6	275.867	Retrotransposon protein, putative, unclassified, expressed
qCV-9(ES); qCD-9-2(LS)	Os09g0531650	0.0433333	0.0866667	0.1	1.53333	1.27	1.45667	35.3846	14.6538	14.5667	Conserved hypothetical protein
	Os09g0531701	0.0666667	0.03	0.0366667	8.60333	4.26333	4.26	129.05	142.111	116.182	Glycosyl transferase family 8 protein, expressed
	Os09g0532800	3.95667	4.49667	3.08667	2.57333	1.81	1.63	-1.53756	-2.48435	-1.89366	Expressed protein
	Os09g0532900	4.08	2.63333	1.85333	11.16	5.25333	5.06333	2.73529	1.99494	2.73201	MYB family transcription factor, putative, expressed
	Os09g0533200	32.4267	25.03	22.8267	24.4567	16.26	15.5367	-1.32588	-1.53936	-1.46921	Glycosyl hydrolases family 17, putative, expressed
qCL-10	Os10g0565600	13.3433	10.4833	10.5867	16.63	17.3467	15.9333	1.24632	1.65469	1.50504	Zinc finger, C3HC4 type domain containing protein, expressed
	Os10g0566400	0.946667	1.55	1.61333	0.953333	3.24667	3.08	1.00704	2.09462	1.90909	Zinc finger, C3HC4 type domain containing protein, expressed
	Os10g0566800	1.38667	1.29	0.286667	0.996667	1.25	0.733333	-1.3913	-1.032	2.55814	Peroxidase precursor, putative, expressed
	Os10g0566900	2.04333	1.68	0.923333	3.61333	1.95667	1.68	1.76835	1.16468	1.81949	Expressed protein
	Os10g0567000	12.2167	10.1833	13.2833	12.6467	15.7267	15.52	1.0352	1.54435	1.16838	CrcB-like protein, expressed
	Os10g0567200	1.50667	1.17667	0.616667	2.06	1.67333	1.20333	1.36726	1.4221	1.95135	Hypothetical protein.
	Os10g0567400	6.09	4.75333	1.86667	7.32333	2.75333	3.24667	1.20252	-1.72639	1.73929	Chlorophyllide a oxygenase, chloroplast precursor, putative, expressed
	Os10g0568200	1.63333	1.89	0.476667	1.56333	1.08333	0.636667	-1.04478	-1.74462	1.33566	Chaperonin Cpn60/TCP-1 family protein.;Hypothetical conserved gene
qCL-12; qCSA-12-1	Os12g0535300	12.3633	10.54	15.1633	19.19	18.54	21.7333	1.55217	1.75901	1.43328	CsAtPR5, putative, expressed
	Os12g0535900	8.86333	11.4867	10.6433	15.02	14.1533	13.9433	1.69462	1.23215	1.31005	Plus-3 domain containing protein, expressed
	Os12g0538100	16.2667	20.71	23.51	25.8933	28.18	26.5533	1.5918	1.3607	1.12945	Expressed protein
	Os12g0538700	1.45	4.56667	3.39667	1.45333	2.36333	2.96667	1.0023	-1.9323	-1.14494	OsGrx_C11 - glutaredoxin subgroup III, expressed
	Os12g0539700	5.84667	4.04	4.32	0.0233333	0.02	0.01	-250.571	-202	-432	Retrotransposon protein, putative, unclassified, expressed
	Os12g0539751	4.50333	4.41333	3.77333	0.01	0.01	0.01	-450.333	-441.333	-377.333	Expressed protein
	Os12g0540000	3.64667	3.68667	4.04667	2.89333	2.74	2.06	-1.26037	-1.3455	-1.9644	Expressed protein
	Os12g0541200	69.1567	77.0433	77.5233	42.1667	54.72	57.6267	-1.64008	-1.40796	-1.34527	Expressed protein
	Os12g0541500	5.61667	6.09333	2.20333	9.81333	2.88	2.25333	1.74718	-2.11574	1.02269	Elongation factor TS family protein, expressed
qCSA-12-2	Os12g0626500	6.61	4.43	6.13667	22.04	7.14667	7.27333	3.33434	1.61324	1.18523	Late embryogenesis abundant protein D-34, putative, expressed
	Os12g0628300	9.70667	7.11333	7.55333	6.4	5.23	4.87	-1.51667	-1.3601	-1.55099	Expressed protein
	Os12g0628400	4.50333	2.68	2.01667	3.87	1.57	0.866667	-1.16365	-1.70701	-2.32692	Fatty acid hydroxylase, putative, expressed
	Os12g0628600	9.84333	5.56667	4.73	7.03667	9.99667	10.9567	-1.39886	1.79581	2.31642	Thaumatin, putative, expressed
	Os12g0629700	356.837	327.84	363.7	136.693	440.967	478.053	-2.61049	1.34507	1.31442	Similar to Thaumatin-like protein precursor
aFPKM, fragments per kilo base of exon per million fragments mapped.
