# Supplementary material for: Identification of stable QTLs and candidate genes involved in anaerobic germination tolerance in rice via high-density genetic mapping and RNA-Seq
Source: BMC Genomics. 2019 May 9;20:355. doi: 10.1186/s12864-019-5741-y (PMC6506967; doi:10.1186/s12864-019-5741-y)
Supplement: Supplementary file 7 — Table S6. Primers used for qRT-PCR. (XLSX 9 kb) [file 12864_2019_5741_MOESM7_ESM.xlsx]

## Sheet: Sheet1
Table S6 Primers used for qRT-PCR.
Gene ID	Forward Sequence	Reverse Sequence	Product Size (bp)
Os02g0271900	GGTGAAGCTTCTCAGAGGATAA	TCCTGTAAGTGCCTTTCAGATT	131
Os06g0109600	CACGCAAACAAGAATCACATTG	TCAGATGTGTAAAGCCAAACTG	139
Os06g0110000	CTACCTCTCCTTCATCGACCAG	CTCATGAAGATCTGGACGATGA	132
Os06g0110200	TCTCTGTGCTGCTAATTATCGT	TGGCACACAGTACAGATTACAT	98
Os07g0638300	CTATGTCATCCTCTTCTCCCAC	CTTGATCCAGTCCTTGTGAGAC	157
Os07g0638400	CGGTTAATCCTCGATTCCTCAT	GTGGGAGAAGATGATGACGTAG	137
Os07g0639400	ACAACTTCAGTTCAGTACTCGT	CAAAGCTAGCACAGTGATCAC	105
Os09g0531701	TCATCGTCTATGACTACATGCC	CTCATGGTGCAAGTACGAGAG	158
Os09g0532900	CATCAAGATTGTGAAAGCAGCT	CTACGCATACCCTCTCTCAAAT	128
Os10g0566800	ATGATGCCCAAGTGCTATAGTT	GATCAGGAGGGCAAAAGAAAAG	142
Os12g0539751	CCATCAGATTTAGCGAACCATG	AACTATATCTCGTGCTCCTTGG	129
Os12g0626500	CTGATGAAGGACGTGGTGG	ACTACGCATGCATTAAACCATC	201
Acting	CCCTCCTGAAAGGAAGTACAGTGT	GTCCGAAGAATTAGAAGCATTTCC	146
